# Supplementary material for: Identification of Growth Phases and Influencing Factors in Cultivations with AGE1.HN Cells Using Set-Based Methods
Source: PLoS One. 2013 Aug 2;8(8):e68124. doi: 10.1371/journal.pone.0068124 (PMC3732265; doi:10.1371/journal.pone.0068124)
Supplement: File S1 — ADMIT toolbox files. (ZIP) [file pone.0068124.s001.zip]

Archive with 40 entries (30 files):
- Supplementary_material_S2/
- Supplementary_material_S2/A_bounding_specific_growth_rate/
- Supplementary_material_S2/A_bounding_specific_growth_rate/mutexp1/
- Supplementary_material_S2/A_bounding_specific_growth_rate/mutexp1/experiment1.csv
- Supplementary_material_S2/A_bounding_specific_growth_rate/mutexp1/mut1.svg
- Supplementary_material_S2/A_bounding_specific_growth_rate/mutexp1/analyzeModel.m
- Supplementary_material_S2/A_bounding_specific_growth_rate/mutexp1/exponentialGrowthEXP1.mat
- Supplementary_material_S2/A_bounding_specific_growth_rate/mutexp1/exponentialGrowthEXP1.opt
- Supplementary_material_S2/A_bounding_specific_growth_rate/mutexp2/
- Supplementary_material_S2/A_bounding_specific_growth_rate/mutexp2/experiment2.csv
- Supplementary_material_S2/A_bounding_specific_growth_rate/mutexp2/mut2.svg
- Supplementary_material_S2/A_bounding_specific_growth_rate/mutexp2/analyzeModel.m
- Supplementary_material_S2/A_bounding_specific_growth_rate/mutexp2/exponentialGrowthEXP2.mat
- Supplementary_material_S2/A_bounding_specific_growth_rate/mutexp2/exponentialGrowthEXP2.opt
- Supplementary_material_S2/additional2.tex
- Supplementary_material_S2/supp_mat_S2.pdf
- Supplementary_material_S2/B_parameter_estimation/
- Supplementary_material_S2/B_parameter_estimation/exponentialGrowthEXP1/
- Supplementary_material_S2/B_parameter_estimation/exponentialGrowthEXP1/datsexp1.m
- Supplementary_material_S2/B_parameter_estimation/exponentialGrowthEXP1/experiment1.csv
- Supplementary_material_S2/B_parameter_estimation/exponentialGrowthEXP1/analyzeModel.m
- Supplementary_material_S2/B_parameter_estimation/exponentialGrowthEXP1/exponentialGrowthEXP1.mat
- Supplementary_material_S2/B_parameter_estimation/exponentialGrowthEXP1/exponentialGrowthEXP1.opt
- Supplementary_material_S2/B_parameter_estimation/exponentialGrowthEXP2/
- Supplementary_material_S2/B_parameter_estimation/exponentialGrowthEXP2/experiment2.csv
- Supplementary_material_S2/B_parameter_estimation/exponentialGrowthEXP2/analyzeModel.m
- Supplementary_material_S2/B_parameter_estimation/exponentialGrowthEXP2/exponentialGrowthEXP2.mat
- Supplementary_material_S2/B_parameter_estimation/exponentialGrowthEXP2/exponentialGrowthEXP2.opt
- Supplementary_material_S2/B_parameter_estimation/exponentialGrowthEXP2/dataexp2.m
- Supplementary_material_S2/C_uncertainty_analysis/
- Supplementary_material_S2/C_uncertainty_analysis/expGrowth_reachabilityEXP1/
- Supplementary_material_S2/C_uncertainty_analysis/expGrowth_reachabilityEXP1/experiment1.csv
- Supplementary_material_S2/C_uncertainty_analysis/expGrowth_reachabilityEXP1/analyzeModel.m
- Supplementary_material_S2/C_uncertainty_analysis/expGrowth_reachabilityEXP1/exponentialGrowthEXP1.mat
- Supplementary_material_S2/C_uncertainty_analysis/expGrowth_reachabilityEXP1/exponentialGrowthEXP1.opt
- Supplementary_material_S2/C_uncertainty_analysis/expGrowth_reachabilityEXP2/
- Supplementary_material_S2/C_uncertainty_analysis/expGrowth_reachabilityEXP2/experiment2.csv
- Supplementary_material_S2/C_uncertainty_analysis/expGrowth_reachabilityEXP2/analyzeModel.m
- Supplementary_material_S2/C_uncertainty_analysis/expGrowth_reachabilityEXP2/exponentialGrowthEXP2.mat
- Supplementary_material_S2/C_uncertainty_analysis/expGrowth_reachabilityEXP2/exponentialGrowthEXP2.opt
