# Supplementary material for: Identification of Growth Phases and Influencing Factors in Cultivations with AGE1.HN Cells Using Set-Based Methods
Source: PLoS One. 2013 Aug 2;8(8):e68124. doi: 10.1371/journal.pone.0068124 (PMC3732265; doi:10.1371/journal.pone.0068124)
Supplement: File S1 — ADMIT toolbox files. (ZIP) [file pone.0068124.s001.zip › Supplementary_material_S2/A_bounding_specific_growth_rate/mutexp1/experiment1.csv]

time	y1_lb	y1_ub	y2_lb	y2_ub	y3_lb	y3_ub	y4_lb	y4_ub	y5_lb	y5_ub	y6_lb	y6_ub
0	0	0.029597	29.063	30.951	4.7006	5.3676	0	0.30507	0.00938	0.0531	0.50652	0.61596
19.3	0.59841	0.68278	27.296	29.118	3.9881	4.5801	3.3622	4.0879	0.03752	0.08496	0.71288	0.8496
43.5	1.5093	1.6319	24.254	25.961	3.0001	3.4881	9.3984	10.332			1.0506	1.2319
66.8	2.5376	2.7036	20.23	21.785	1.7651	2.1231	14.255	15.355	0.12194	0.18054	1.5852	1.8373
90.5	3.6248	3.8364	15.42	16.794	0.7201	0.9681	20.743	22.067	0.15008	0.2124	2.4107	2.7718
113.5	4.1243	4.3569	8.6774	9.797	0.3971	0.6111	33.13	34.88	0.27202	0.35046	3.3299	3.8126
137.3	4.7413	4.9999	0	0.3962	0.3876	0.6006	48.27	50.54	0.36582	0.45666	3.8083	4.3542
161.8	6.2006	6.5206	0	0.3962	0.3591	0.5691	44.633	46.777	0.83482	0.98766	3.7895	4.333
188.3	7.4934	7.8678	0	0.3962	0.3496	0.5586	39.914	41.896	1.2757	1.4868	2.8984	3.3241
