# Supplementary material for: Identification of Growth Phases and Influencing Factors in Cultivations with AGE1.HN Cells Using Set-Based Methods
Source: PLoS One. 2013 Aug 2;8(8):e68124. doi: 10.1371/journal.pone.0068124 (PMC3732265; doi:10.1371/journal.pone.0068124)
Supplement: File S1 — ADMIT toolbox files. (ZIP) [file pone.0068124.s001.zip › Supplementary_material_S2/A_bounding_specific_growth_rate/mutexp2/analyzeModel.m]

clear all
close all
clc

%% load project

opt = ADMITproject('exponentialGrowthEXP2.opt');
TIME=[0:2.5:30,35:5:185];

%% import data
 optData=ADMITimportData('experiment2.csv'); %creates optData
 optData=ADMITprocessData(optData,{'y6'},TIME,0.025,0,'interpolate');
 opt = ADMITaddData(opt,optData);

%% set options
ops = ADMITsetOptions('ESTIMATE.outerBounding.use',1,'ESTIMATE.outerbounding.iterations',8,...
                       'ESTIMATE.bisectioning.use',0,...
                       'YALMIP.solver','cplex');
                   
optInfo = ADMITcompose(opt);

%% estimate
optResult = ADMITestimate(optInfo,ops)

%% plot results
ADMITplotResults(optResult,ops);

% figure
% load exponentialGrowthEXP2.mat
% p4l=optResult.lb(2:45);
% p4u=optResult.ub(2:45);
% p4l=p4l-10;
% p4u=p4u-10;
% 
% p4l=smooth(p4l,5);
% p4u=smooth(p4u,5);
% plot([0:2.5:30,35:5:185],1.47e-2*p4l)
% hold on
% plot([0:2.5:30,35:5:185],1.47e-2*p4u)
% 
% plot2svg('mut2.svg')
