# Supplementary material for: Identification of Growth Phases and Influencing Factors in Cultivations with AGE1.HN Cells Using Set-Based Methods
Source: PLoS One. 2013 Aug 2;8(8):e68124. doi: 10.1371/journal.pone.0068124 (PMC3732265; doi:10.1371/journal.pone.0068124)
Supplement: File S1 — ADMIT toolbox files. (ZIP) [file pone.0068124.s001.zip › Supplementary_material_S2/A_bounding_specific_growth_rate/mutexp2/exponentialGrowthEXP2.opt]

********** OPTTASK NAME
exponentialGrowthEXP2
********** OPTTASK NOTES

********** OPTTASK VARIABLES
y6 {real:timeVariant:ofInterest}


p4 {real:timeVariant:ofInterest}


********** OPTTASK TIME-INTERVALS
t_m0 := [0:2.5:30,35:5:185]

********** OPTTASK CONSTRAINTS
% variables


p4(*) := [0,10.0148485729]

p4(t= 0) := [10.01269,10.0148485729]


% dynamics 

y6(t=t_m0) := 0 = y6(t-1) - y6(t) + (TIME(t)-TIME(t-1))*((p4-10)*y6(t))


% monotonicity
(t=t_m0) := p4(t-1)-p4(t) >= 0
%(t=t_m0) := y6(t)-y6(t-1) >= 0
