# Supplementary material for: Identification of Growth Phases and Influencing Factors in Cultivations with AGE1.HN Cells Using Set-Based Methods
Source: PLoS One. 2013 Aug 2;8(8):e68124. doi: 10.1371/journal.pone.0068124 (PMC3732265; doi:10.1371/journal.pone.0068124)
Supplement: File S1 — ADMIT toolbox files. (ZIP) [file pone.0068124.s001.zip › Supplementary_material_S2/additional2.tex]

\section*{Supporting Information 2}

ADMIT-Toolbox files providing scripts for:

\paragraph{A: Bounding of the specific growth rate $\mu(t)$}
The files provide the computation of the specific growth rate as a function of time. 
The data is provided as csv table,
the file analyzeModel.m starts the script, given that the Admit toolbox is installed.

\paragraph{B: Parameter estimation (exponential growth phase)}
The  files provide the setup for the parameter estimation. 
The data is provided as csv table,
the file analyzeModel.m start the script.


\paragraph{C: Uncertainty analysis (exponential growth phase)}
The files provide the computation of the reachable state
sets for the exponential growth phase. 
The data is provided as csv table,
the file analyzeModel.m starts the script.
