# Supplementary material for: Identification of Growth Phases and Influencing Factors in Cultivations with AGE1.HN Cells Using Set-Based Methods
Source: PLoS One. 2013 Aug 2;8(8):e68124. doi: 10.1371/journal.pone.0068124 (PMC3732265; doi:10.1371/journal.pone.0068124)
Supplement: File S1 — ADMIT toolbox files. (ZIP) [file pone.0068124.s001.zip › Supplementary_material_S2/B_parameter_estimation/exponentialGrowthEXP1/datsexp1.m]

clear all
close all
t=[0 19.3 43.5 66.8 90.5 113.5 137.3 161.8 188.3];
x(1,:)=[0 0.64  1.57  2.62 3.73 4.24 4.87 6.36 7.68];
x(2,:)=[30.0 28.2 25.1 21.0 16.1 9.230 0 0 0];
x(3,:)=[5.03 4.28  3.24  1.94  0.84  0.5 0.49 0.46 0.45];
x(4,:)=[0 3.72 9.86 14.8 21.4 34.0 49.4 45.7 40.9];
x(5,:)=[0.03  0.06  0.13  0.15  0.18  0.31  0.41  0.91  1.38 ];
x(6,:)=[ 0.56 0.78 1.14 1.71 2.59 3.57 4.08 4.06 3.11];

ea=[0.029 0.389 0.082 0.30 0.02 0.02];
er=[2.06 1.85 5 1.69 6.2 6.2];

for iter=1:6
ylow(iter,:)=x(iter,:)-ea(iter);
yup(iter,:)=x(iter,:)+ea(iter);

zlow(iter,:)=(1-0.01*er(iter))*ylow(iter,:);
zup(iter,:)=(1+0.01*er(iter))*yup(iter,:);
end

for iter=1:6
    for iterr=1:length(zlow)
        if zlow(iter,iterr)<0
        zlow(iter,iterr)=0;
        end
        
    end
end
Z=t;
for iter=1:6
Zi=vertcat(zlow(iter,:),zup(iter,:));
Z=vertcat(Z,Zi);
end

header=['time,y1_lb,y1_ub,y2_lb,y2_ub,y3_lb,y3_ub,y4_lb,y4_ub,y5_lb,y5_ub,y6_lb,y6_ub'];
csvData=Z';
outid = fopen('experiment1_ns.csv', 'w+');
fprintf(outid, '%s\n', header);
for i = 1:length(csvData(:,1))
    outLine = regexprep(num2str(csvData(i,:)), ' *', ',');
    fprintf(outid, '%s\n', outLine);
end
fclose(outid);


% residuals4branch-and-bound
% for iter=1:6
% yideal(iter,:)=interp1(t,x(iter,:),[0:2.5:30,35:5:160],'spline');
% end
% %save yideal yideal
