# Supplementary material for: Identification of Growth Phases and Influencing Factors in Cultivations with AGE1.HN Cells Using Set-Based Methods
Source: PLoS One. 2013 Aug 2;8(8):e68124. doi: 10.1371/journal.pone.0068124 (PMC3732265; doi:10.1371/journal.pone.0068124)
Supplement: File S1 — ADMIT toolbox files. (ZIP) [file pone.0068124.s001.zip › Supplementary_material_S2/B_parameter_estimation/exponentialGrowthEXP1/analyzeModel.m]

clear all
close all
clc

%% load project

opt = ADMITproject('exponentialGrowthEXP1.opt');
TIME=[0:2.5:30,35:5:80];

%% import data
optData=ADMITimportData('experiment1.csv'); %creates optData

optData=ADMITprocessData(optData,{'y1'},TIME,0.025,0,'increasing');
optData=ADMITprocessData(optData,{'y2'},TIME,0.025,0,'decreasing');
optData=ADMITprocessData(optData,{'y3'},TIME,0.025,0,'decreasing');
optData=ADMITprocessData(optData,{'y4'},TIME,0.025,0,'increasing');
optData=ADMITprocessData(optData,{'y5'},TIME,0.025,0,'increasing');
optData=ADMITprocessData(optData,{'y6'},TIME,0.025,0,'increasing');
opt = ADMITaddData(opt,optData);

%% set options
ops = ADMITsetOptions('ESTIMATE.outerBounding.use',1,'ESTIMATE.outerbounding.iterations',5,...
                       'ESTIMATE.bisectioning.use',0,...
                       'YALMIP.solver','cplex');
                   
optInfo = ADMITcompose(opt);

%% estimate
optResult = ADMITestimate(optInfo,ops)

%% plot results
ADMITplotResults(optResult,ops);
