# Supplementary material for: Identification of Growth Phases and Influencing Factors in Cultivations with AGE1.HN Cells Using Set-Based Methods
Source: PLoS One. 2013 Aug 2;8(8):e68124. doi: 10.1371/journal.pone.0068124 (PMC3732265; doi:10.1371/journal.pone.0068124)
Supplement: File S1 — ADMIT toolbox files. (ZIP) [file pone.0068124.s001.zip › Supplementary_material_S2/B_parameter_estimation/exponentialGrowthEXP1/exponentialGrowthEXP1.opt]

********** OPTTASK NAME
exponentialGrowthEXP1
********** OPTTASK NOTES

********** OPTTASK VARIABLES
y1 {real:timeVariant} 
y2 {real:timeVariant} 
y3 {real:timeVariant} 
y4 {real:timeVariant} 
y5 {real:timeVariant} 
y6 {real:timeVariant} 

p1 {real:timeInvariant}           
p2 {real:timeInvariant}            
p3 {real:timeInvariant:ofInterest} 
p4 {real:timeInvariant:ofInterest} 
p5 {real:timeInvariant:ofInterest} 
p6 {real:timeInvariant:ofInterest} 
p7 {real:timeInvariant:ofInterest} 
p8 {real:timeInvariant:ofInterest} 

********** OPTTASK TIME-INTERVALS
t_m0 := [0:2.5:30,35:5:80]

********** OPTTASK CONSTRAINTS
% variables

p1 := [1.425e-3,1.575e-3]  
p2 := [0.009595,0.010605]  
p3 := [1e-5,1e-2]         
p4 := [1e-3,1]             
p5 := [0.1,100]            
p6 := [0.1,100]            
p7 := [0.1,100]           
p8 := [0.1,100]           


% initial values
 y1(t=0):=[0,1e-4]                         
 y2(t=0):=[2.982000e+01,3.024000e+01]      
 y3(t=0):=[4.902300e+00,5.155700e+00]    
 y4(t=0):=[0,1.020000e+00]                
 y5(t=0):=[0,3.580000e-02]                
 y6(t=0):=[5.342000e-01,5.834000e-01]     


% dynamics 
y1(t=t_m0) := 0 = y1(t-1) - y1(t) + (TIME(t)-TIME(t-1))*(p4*p5*y6(t)+p1*y3(t))
y2(t=t_m0) := 0 = y2(t-1) - y2(t) + (TIME(t)-TIME(t-1))*(-p4*p6*y6(t))
y3(t=t_m0) := 0 = y3(t-1) - y3(t) + (TIME(t)-TIME(t-1))*(-p4*p7*y6(t)-p1*y3(t))
y4(t=t_m0) := 0 = y4(t-1) - y4(t) + (TIME(t)-TIME(t-1))*(p4*p8*y6(t))
y5(t=t_m0) := 0 = y5(t-1) - y5(t) + (TIME(t)-TIME(t-1))*(p3*y6(t)-p2*y5(t))
y6(t=t_m0) := 0 = y6(t-1) - y6(t) + (TIME(t)-TIME(t-1))*(p4*y6(t)-p3*y6(t))


% monotonicity
(t=t_m0) := y1(t)-y1(t-1) >= 0 
(t=t_m0) := y2(t-1)-y2(t) >= 0 
(t=t_m0) := y3(t-1)-y3(t) >= 0 
(t=t_m0) := y4(t)-y4(t-1) >= 0 
(t=t_m0) := y5(t)-y5(t-1) >= 0 
(t=t_m0) := y6(t)-y6(t-1) >= 0 
