# Supplementary material for: Identification of Growth Phases and Influencing Factors in Cultivations with AGE1.HN Cells Using Set-Based Methods
Source: PLoS One. 2013 Aug 2;8(8):e68124. doi: 10.1371/journal.pone.0068124 (PMC3732265; doi:10.1371/journal.pone.0068124)
Supplement: File S1 — ADMIT toolbox files. (ZIP) [file pone.0068124.s001.zip › Supplementary_material_S2/B_parameter_estimation/exponentialGrowthEXP2/experiment2.csv]

time	y1_lb	y1_ub	y2_lb	y2_ub	y3_lb	y3_ub	y4_lb	y4_ub	y5_lb	y5_ub	y6_lb	y6_ub
0	0.39274	0.46846	29.986	31.909	3.8	5.0001	0.5702	1.1999	0	0.04248	0.50652	0.61596
10.25	0.6278	0.7134	29.495	31.399	3.7601	4.3281	1.396	2.0541	0	0.04248	0.52528	0.6372
23	0.98038	1.0808	29.397	31.297	3.6651	4.2231	4.2568	5.0133	0	0.04248	0.68474	0.81774
34	1.235	1.3462	28.023	29.872	3.4561	3.9921			0.01876	0.06372	0.83482	0.98766
47	1.5876	1.7136	26.855	28.66	3.0951	3.5931					1.013	1.1894
54.75	1.8031	1.9381	26.364	28.15	2.9716	3.4566			0.00938	0.0531	1.1631	1.3594
69.17	2.2732	2.428	25.137	26.877	2.3446	2.7636			0.03752	0.08496
81.5	2.7825	2.9587	24.166	25.869	1.9076	2.2806			0.02814	0.07434	1.6227	1.8797
94	3.2722	3.469	23.233	24.901	1.5846	1.9236	17.617	18.833	0.05628	0.1062	1.7072	1.9753
104.8	3.6541	3.8671	21.663	23.272	1.3091	1.6191	18.61	19.86	0.0469	0.09558	2.1949	2.5276
118.2	4.2222	4.459	20.642	22.212	0.9386	1.2096	20.773	22.097	0.08442	0.13806	2.3731	2.7293
129.5	4.7217	4.9795	19.66	21.194	0.7011	0.9471	22.464	23.846	0.08442	0.13806	2.4576	2.8249
142.2	5.1428	5.4184	18.777	20.277	0.5301	0.7581	24.863	26.328	0.1407	0.20178	2.8703	3.2922
152	5.3485	5.6327	17.216	18.658	0.4731	0.6951	25.679	27.172	0.19698	0.2655	2.9266	3.3559
165.2	5.8676	6.1736	17.216	18.658	0.4636	0.6846	29.021	30.629	0.469	0.57348	2.8984	3.3241
176.7	5.9949	6.3063	15.695	17.079	0.4446	0.6636	29.021	30.629	0.82544	0.97704	2.6264	3.0161
190.5	6.0928	6.4083	15.155	16.519	0.4161	0.6321	29.169	30.782	1.0506	1.2319	2.2418	2.5807
