# Supplementary material for: Identification of Growth Phases and Influencing Factors in Cultivations with AGE1.HN Cells Using Set-Based Methods
Source: PLoS One. 2013 Aug 2;8(8):e68124. doi: 10.1371/journal.pone.0068124 (PMC3732265; doi:10.1371/journal.pone.0068124)
Supplement: File S1 — ADMIT toolbox files. (ZIP) [file pone.0068124.s001.zip › Supplementary_material_S2/B_parameter_estimation/exponentialGrowthEXP2/dataexp2.m]

clear all
t=[0 10.25 23.0 34.0 47.0 54.75 69.17 81.5 94.0 104.8 118.2 129.5 142.2 152.0 165.2 176.7 190.5];
x(1,:)=[0.43 0.67 1.03 1.29 1.65 1.87 2.35 2.87 3.37 3.76 4.34 4.85 5.28 5.49 6.02 6.15 6.25];
x(2,:)=[30.94 30.44 30.34 28.94 27.75 27.25 26.00 25.01 24.06 22.46 21.42 20.42 19.52 17.93 17.93 16.38 15.83];
x(3,:)=[ 4.68 4.04 3.94 3.72 3.34 3.21 2.55 2.09 1.75 1.46 1.07 0.82 0.64 0.58 0.57 0.55 0.52];
x(4,:)=[ 0.88  1.72  4.63  7.18 10.83 12.71 14.99 16.71 18.22 19.23 21.43 23.15 25.59 26.42 29.82 29.82 29.97];
x(5,:)=[ 0.02  0.02  0.02  0.04  0.02  0.03  0.06  0.05  0.08  0.07  0.11  0.11  0.17  0.23  0.52  0.90  1.14 ];
x(6,:)=[  0.56  0.58  0.75  0.91  1.10  1.26  1.76  1.75  1.84  2.36  2.55  2.64  3.08  3.14  3.11  2.82  2.41 ];
x(7,:)=[7.27 7.15 7.10 7.03 6.98 6.97 6.98 6.93 6.85 6.86 6.80 6.77 6.65 6.57 6.48 6.32 6.20];

ea=[0.029 0.389 0.082 0.30 0.02 0.02 0];
er=[2.06 1.85 5 1.69 6.2 6.2 1];

for iter=1:6
ylow(iter,:)=x(iter,:)-ea(iter);
yup(iter,:)=x(iter,:)+ea(iter);

zlow(iter,:)=(1-0.01*er(iter))*ylow(iter,:);
zup(iter,:)=(1+0.01*er(iter))*yup(iter,:);
end

for iter=1:6
    for iterr=1:length(zlow)
        if zlow(iter,iterr)<0
        zlow(iter,iterr)=0;
        end
        
    end
end
Z=t;
for iter=1:6
Zi=vertcat(zlow(iter,:),zup(iter,:));
Z=vertcat(Z,Zi)
end

%csvwrite('experiment2.csv',Z')
