# Supplementary material for: Identification of Growth Phases and Influencing Factors in Cultivations with AGE1.HN Cells Using Set-Based Methods
Source: PLoS One. 2013 Aug 2;8(8):e68124. doi: 10.1371/journal.pone.0068124 (PMC3732265; doi:10.1371/journal.pone.0068124)
Supplement: File S1 — ADMIT toolbox files. (ZIP) [file pone.0068124.s001.zip › Supplementary_material_S2/C_uncertainty_analysis/expGrowth_reachabilityEXP1/analyzeModel.m]

clear all
close all
clc

%% load project

opt = ADMITproject('exponentialGrowthEXP1.opt');

TIME=[0:2.5:30,35:5:80];

%% import data
optData=ADMITimportData('experiment1.csv'); %creates optData

optData=ADMITprocessData(optData,{'y1'},TIME,0.025,0,'increasing');
optData=ADMITprocessData(optData,{'y2'},TIME,0.025,0,'decreasing');
optData=ADMITprocessData(optData,{'y3'},TIME,0.025,0,'decreasing');
optData=ADMITprocessData(optData,{'y4'},TIME,0.025,0,'increasing');
optData=ADMITprocessData(optData,{'y5'},TIME,0.025,0,'increasing');
optData=ADMITprocessData(optData,{'y6'},TIME,0.025,0,'increasing');
opt = ADMITaddData(opt,optData);

%% set options
ops = ADMITsetOptions('ESTIMATE.outerBounding.use',1,'ESTIMATE.outerbounding.iterations',15,...
                       'ESTIMATE.bisectioning.use',0,...
                       'YALMIP.solver','cplex');
                   
optInfo = ADMITcompose(opt);

%% estimate
optResult = ADMITestimate(optInfo,ops)

%% plot results
ADMITplotResults(optResult,ops);

%% Results old
% p3 := [3.205553e+00,5.534132e+00]
% p4 := [1.120281e+00,1.449266e+00]
% p5 := [7.977831e-01,1.189680e+00]
% p6 := [6.493979e-01,1.306391e+00]
% p7 := [6.990341e-01,1.224973e+00]
% p8 := [7.783343e-01,1.164221e+00]

%% Results t[0:2.5:80] new

% p3 := [2.770589e+00,5.754797e+00]
% p4 := [1.047984e+00,1.301373e+00]
% p5 := [8.641679e-01,1.309017e+00]
% p6 := [6.996001e-01,1.454550e+00]
% p7 := [7.310326e-01,1.369329e+00]
% p8 := [9.432259e-01,1.260287e+00]
