# Supplementary material for: Identification of Growth Phases and Influencing Factors in Cultivations with AGE1.HN Cells Using Set-Based Methods
Source: PLoS One. 2013 Aug 2;8(8):e68124. doi: 10.1371/journal.pone.0068124 (PMC3732265; doi:10.1371/journal.pone.0068124)
Supplement: File S1 — ADMIT toolbox files. (ZIP) [file pone.0068124.s001.zip › Supplementary_material_S2/C_uncertainty_analysis/expGrowth_reachabilityEXP2/analyzeModel.m]

clear all
close all
clc

%% load project

opt = ADMITproject('exponentialGrowthEXP2.opt');
TIME=[0:2.5:30,35:5:110];

%% import data
optData=ADMITimportData('experiment2.csv'); %creates optData


optData=ADMITprocessData(optData,{'y1'},TIME,0.025,0,'increasing');
optData=ADMITprocessData(optData,{'y2'},TIME,0.025,0,'decreasing');
optData=ADMITprocessData(optData,{'y3'},TIME,0.025,0,'decreasing');
optData=ADMITprocessData(optData,{'y4'},TIME,0.1,0,'increasing');
optData=ADMITprocessData(optData,{'y5'},TIME,0.025,0,'increasing');
optData=ADMITprocessData(optData,{'y6'},TIME,0.025,0,'increasing');
opt = ADMITaddData(opt,optData);

%% set options
ops = ADMITsetOptions('ESTIMATE.outerBounding.use',1,'ESTIMATE.outerbounding.iterations',15,...
                       'ESTIMATE.bisectioning.use',0,...
                       'YALMIP.solver','gurobi');
                   
optInfo = ADMITcompose(opt);

%% estimate
optResult = ADMITestimate(optInfo,ops)

%% plot results
ADMITplotResults(optResult,ops);

%% Results t[0:110] old

% p3 := [6.461700e-01,2.124935e+00]
% p4 := [8.484279e-01,1.109120e+00]
% p5 := [6.783324e-01,1.089795e+00]
% p6 := [4.147300e-01,8.642827e-01]
% p7 := [4.939237e-01,7.821490e-01]
% p8 := [1.000000e-01,1.400215e+00]

%% Results t[0:110] new

% p3 := [8.498844e-01,2.070193e+00]
% p4 := [8.632755e-01,1.010107e+00]
% p5 := [6.908271e-01,1.106152e+00]
% p6 := [3.601166e-01,9.554965e-01]
% p7 := [3.991023e-01,8.469750e-01]
% p8 := [8.149425e-01,1.026069e+00]


% p3 := [5.053102e-04,1.244258e-03]
% p4 := [1.268827e-02,1.574991e-02]
% p5 := [1.277618e+00,2.125390e+00]
% p6 := [2.501625e+00,7.081284e+00]
% p7 := [8.271169e-01,1.863626e+00]
% p8 := [9.652478e+00,1.313566e+01]
