# Supplementary material for: Identification of Growth Phases and Influencing Factors in Cultivations with AGE1.HN Cells Using Set-Based Methods
Source: PLoS One. 2013 Aug 2;8(8):e68124. doi: 10.1371/journal.pone.0068124 (PMC3732265; doi:10.1371/journal.pone.0068124)
Supplement: File S1 — ADMIT toolbox files. (ZIP) [file pone.0068124.s001.zip › Supplementary_material_S2/C_uncertainty_analysis/expGrowth_reachabilityEXP2/exponentialGrowthEXP2.opt]

clc********** OPTTASK NAME
exponentialGrowthEXP2
********** OPTTASK NOTES

********** OPTTASK VARIABLES
y1 {real:timeVariant:ofInterest}
y2 {real:timeVariant:ofInterest}
y3 {real:timeVariant:ofInterest}
y4 {real:timeVariant:ofInterest}
y5 {real:timeVariant:ofInterest}
y6 {real:timeVariant:ofInterest}

p1 {real:timeInvariant}
p2 {real:timeInvariant}
p3 {real:timeInvariant:ofInterest}
p4 {real:timeInvariant:ofInterest}
p5 {real:timeInvariant:ofInterest}
p6 {real:timeInvariant:ofInterest}
p7 {real:timeInvariant:ofInterest}
p8 {real:timeInvariant:ofInterest}

********** OPTTASK TIME-INTERVALS
t_m0 := [0:2.5:30,35:5:110]

********** OPTTASK CONSTRAINTS
% variables

 p1 := [1.425e-3,1.575e-3]  
 p2 := [0.009595,0.010605] 
 p3 := [5.053102e-04,1.244258e-03]
 p4 := [1.268827e-02,1.574991e-02]
 p5 := [1.277618e+00,2.125390e+00]
 p6 := [2.501625e+00,7.081284e+00]
 p7 := [8.271169e-01,1.863626e+00]
 p8 := [9.652478e+00,1.313566e+01]

% dynamics 
y1(t=t_m0) := 0 = y1(t-1) - y1(t) + (TIME(t)-TIME(t-1))*(p4*p5*y6(t)+p1*y3(t))
y2(t=t_m0) := 0 = y2(t-1) - y2(t) + (TIME(t)-TIME(t-1))*(-p4*p6*y6(t))
y3(t=t_m0) := 0 = y3(t-1) - y3(t) + (TIME(t)-TIME(t-1))*(-p4*p7*y6(t)-p1*y3(t))
y4(t=t_m0) := 0 = y4(t-1) - y4(t) + (TIME(t)-TIME(t-1))*(p4*p8*y6(t))
y5(t=t_m0) := 0 = y5(t-1) - y5(t) + (TIME(t)-TIME(t-1))*(p3*y6(t)-p2*y5(t))
y6(t=t_m0) := 0 = y6(t-1) - y6(t) + (TIME(t)-TIME(t-1))*(p4*y6(t)-p3*y6(t))


% monotonicity
(t=t_m0) := y1(t)-y1(t-1) >= 0
(t=t_m0) := y2(t-1)-y2(t) >= 0
(t=t_m0) := y3(t-1)-y3(t) >= 0
(t=t_m0) := y4(t)-y4(t-1) >= 0
(t=t_m0) := y5(t)-y5(t-1) >= 0
(t=t_m0) := y6(t)-y6(t-1) >= 0
